# Supplementary material for: Determinants of Pain-Induced Disability in German Women with Endometriosis during the COVID-19 Pandemic
Source: Int J Environ Res Public Health. 2022 Jul 6;19(14):8277. doi: 10.3390/ijerph19148277 (PMC9320034; doi:10.3390/ijerph19148277)
Supplement: Supplementary file 1 [file ijerph-19-08277-s001.zip]

Archive with 1 entries (1 files):
- ijerph-1770061-supplementary.pdf
